# Supplementary material for: 2-(Methoxycarbonyl)thiophen-3-yl-diazonium Salts: Efficient Precursors for the Formation of C–C Bonds in Thiophene-Containing Heterocyclic Systems
Source: Molecules. 2025 Sep 16;30(18):3758. doi: 10.3390/molecules30183758 (PMC12472641; doi:10.3390/molecules30183758)
Supplement: Supplementary file 1 [file molecules-30-03758-s001.zip]

Archive with 1 entries (1 files):
- molecules-3881044-supplementary.pdf
